# Supplementary material for: Implementation of the plasma MYCN/NAGK ratio to detect MYCN amplification in patients with neuroblastoma
Source: Mol Oncol. 2020 Sep 18;14(11):2884–93. doi: 10.1002/1878-0261.12794 (PMC7607162; doi:10.1002/1878-0261.12794)
Supplement: Supplementary file 2 — Table S1. All patients' data (supplement). All data of patients are listed, including demographic, diagnosis, staging, pathology, clinical examinations, plasma MYCN/NAGK ratios, events and treatment. [file MOL2-14-2884-s002.xlsx]

## Sheet: Sheet1
Patient ID	Sex, 1=female, 2=male	DOB	Enrollment	Months	Diagnosis	Priamry site	Tumor size, W*L*H(cm)	Tumor volume (cm^3)	Metastasis sites	INSS	INRGSS	11q Aberration,0=NO,1=YES	Histopathology,NB=neuroblastoma,GNB=ganglioneuroblastoma，GN=ganglioneuroma,NA=(data)not available	Treatment（1=surgry,2=chemotherapy,3=HSCT,4=radiotherapy,5=isotretinoin,6=no any therapy)	INRG, 1=Low, 2=Medium, 3=High	FISH-MYCN	Serum levels at Diagnosis		Plasm M/N ratio						Date of Event	Last follow-up	Last RECIST	Alive, 0=alive; 1=death, 2=unkown
																	NSE	LDH	Diagnosis	4th Cycle of Chmotherapy	pre-surgery	Post-surgery	Event occurrence	ending of follow-up
1	2	2016-05-12	2017-12-06	18	NB	retroperitoneal	23*14.6*11.6	3895.28	bone, bone marrow, pleura	4	M	0	NA	2	3	Amp	>370	7264	213.78						2017-12-15	2017-12-15	Unkown	1
2	1	2008-08-21	2017-06-15	105	NB	adrenal gland	5.7*6.2*7	247.38	bone, bone marrow, brain	4	M	0	NB	1+2+3+4+5	3	Amp	>370	2894	30.91	1.13	1.08	1.25	--	1.38	2018-06-12	2018-07-20	PD	1
3	2	2015-07-20	2017-03-14	19	NB	adrenal gland	8.5*8*10.9	741.2	bone, brain	4	M	0	NB	1+2+4+5	3	Amp	>370	1818	98.02	1.27	5.5	41.36	73.01	73.01	2017-10-26	2017-12-26	PD	1
4	2	2012-08-31	2016-11-03	50	NB	retroperitoneal	10.9*7.3*21.8	1734.63	bone, bone marrow, brain, distal lymph node	4	M	0	NB	1+2+3+4+5	3	Amp	>370	4312	195.36			5.22	--	8.17	2018-03-02	2018-06-22	PD	1
5	2	2016-07-13	2017-11-09	15	NB	adrenal gland	8.9*4.6*5.6	229.264	bone, bone marrow	4	M	0	NB	1+2+3+4+5	3	Amp	237.6	1120	390.72			--	--	0.52		2019-12-18	CR	0
6	2	2017-06-16	2017-09-13	2	NB	adrenal gland	3.1*3.6*3.3	36.828	bone marrow, liver,skin,pelvic	4	M	0	NB	1+2+4+5	3	Amp	80.8	449	17.75			17.75	--	0.5	2018-06-01	2018-08-07	PD	1
7	2	2014-07-25	2016-11-28	28	NB	adrenal gland	3.8*5*5.1	96.9	bone, bone marrow	4	M	0	NA	2	3	Amp	>370	4587	198.09			--	5.2	5.2	2017-01-13	2017-01-13	SD	2
8	2	2015-11-25	2017-02-11	14	NB	retroperitoneal	12*11.7*8.8	1235.52	bone, bone marrow, distal lymph node	4	M	0	NB	1+2	3	Amp	>370	2187	60.76			--	--	4.21	2017-06-12	2017-06-12	PR	1
9	1	2013-12-12	2016-07-14	31	NB	retroperitoneal	15.7*12.7*13.7	2731.64	thoracic, right kidney	4	M	0	NB	1+2+4+5	3	Amp	>370	3123	546.85			29.04	--	1.52		2019-10-22	CR	0
10	2	2016-03-19	2017-04-14	12	NB	adrenal gland	10.8*10.3*6.8	756.432	bone, bone marrow,distal lymph node	4	M	0	NB	2	3	Amp	354	3560	257.78			--	--	257.78		2017-04-14	Unkown	2
11	1	2009-03-04	2017-08-09	101	NB	retroperitoneal	11.5*7.5*16	1380	bone marrow, distal lymph node	4	M	0	NB	1+2+3+4+5	3	Amp	>370	1778	68.59			--	--	1.89	2018-11-09	2018-11-09	PD	1
12	2	2013-11-13	2017-03-17	40	NB	retroperitoneal	5.9*3.9*5.4	124.254	bone, bone marrow, distal lymph node, brian	4	M	0	NB	1+2+3+4+5	3	Amp	>370	6757	677.93			1.17	--	1.17	2018-03-30	2018-03-30	PD	1
13	2	2013-08-01	2017-03-02	43	NB	retroperitoneal	10.4*7.8*17.2	1395.26	bone, bone marrow, brain	4	M	0	NB	1+2+4+5	3	Amp	>370	1588	142.52			1.98	--	2.14		2017-09-08	CR	0
14	2	2014-12-29	2017-03-18	26	NB	retroperitoneal	13.7*5.9*12.5	1010.38	bone, bone marrow, liver, brian	4	M	0	NB	1+2+4+5	3	Amp	>370	3804	26.17	9.45	16.74	20.04	20.61	20.61	2017-09-25	2017-11-13	PD	1
15	1	2012-12-19	2016-08-10	43	NB	retroperitoneal	19*13.8*20	5244	bone marrow, distal lymph node, pleura	4	M	0	NB	1+2+3+4+5	3	Amp	>370	3020	69.07	1.21		10.48	--	2.21		2019-10-29	CR	0
16	2	2016-10-17	2017-09-04	10	NB	adrenal gland	8.6*4.1*6.2	218.612	bone marrow, liver, spleen	4	M	0	NB	1+2+3+4+5	3	Amp	>370	2932	149.6	1.87		0.67	--	1.03		2019-12-06	CR	0
17	2	2007-08-29	2017-04-07	115	NB	retroperitoneal	11.3*11.6*16.3	2136.6	bone	4	M	0	NB	1+2+3+4+5	3	Amp	357.8	1699	119.02	21.75	4.08	2.31	--	86.34	2018-04-23	2019-11-26	PD	0
18	1	2013-10-13	2018-12-26	62	NB	retroperitoneal	11.1*8.3*11.2	1031.86	liver, kidney, pancrea	4	M	0	NB	1+2+3+4+5	3	Amp	83.8	388	1.13			1.13	--	1.13		2019-10-22	CR	0
19	2	2014-01-12	2016-09-12	32	NB	retroperitoneal	11.3*10.4*8.9	1045.93	bone, liver, distal lymph node	4	M	0	NB	1+2+3+4+5	3	Amp	>370	1349	177.29	1.93		2.06	317.37	317.37	2017-11-02	2017-12-08	PD	1
20	1	2016-10-27	2019-08-08	33	NB	adrenal gland	4.8*4.3*4.7	97.008	none	3	L2	0	NB	1+2+4+5	3	Amp	130.4	732	57.3			--	--	57.3		2019-12-31	CR	0
21	2	2015-05-05	2019-03-27	46	NB	retroperitoneal	12.9*11.3*16.6	2419.78	bone marrow, lung, pancrea	4	M	0	NB	1+2+4+5	3	Amp	750	3113	81.43	1.59		--	--	1.59	2019-11-21	2019-12-31	PD	0
22	2	2015-07-02	2019-05-14	46	NB	retroperitoneal	6.7*3*7	140.7	bone marrow	4	M	0	GNB,nodular	1+2+4+5	3	Amp	857	602	1.71			1.71	--	1.71		2019-12-30	PR	0
23	2	2016-04-29	2019-10-10	41	NB	adrenal gland	6.7*7.9	52.93	bone, bone marrow, liver, lung	4	M	0	NB	1+2+4+5	3	Amp	475.5	2059	40.74			--	--	1.01		2019-12-31	SD	0
24	1	2015-03-20	2019-08-15	52	NB	retroperitoneal	6.3*2.5*7.2	113.4	distal lymph node, bone marrow	4	M	0	NB	1+2+4+5	3	Amp	169.3	984	54.08			0.5	--	0.5		2019-12-31	PR	0
25	2	2014-10-12	2019-08-30	58	NB	adrenal gland	12.5*9.2*11.3	1299.5	none	2	L2	NA	NB	6	3	Amp	22	257	0.85			0.85	--	0.85		2019-09-02	Unkown	2
26	2	2012-11-15	2019-07-09	79	NB	adrenal gland	10.8*9.1*11.8	1159.7	bone marrow, distal lymph node	4	M	0	NB	2	3	Amp	884.5	2652	81.63			--	--	81.63		2019-08-05	SD	2
27	2	2016-10-26	2019-04-24	29	NB	adrenal gland	3*1.6*2.4	11.52	bone, bone marrow	4	M	0	NB	1+2+4+5	3	Amp	327.4	1016	1.35			0.31	--	0.59		2019-10-29	PR	0
28	1	2010-07-14	2019-04-25	105	NB	retroperitoneal	17.7*17.3*11.1	3398.93	bone, bone marrow, distal lymph node, pleura	4	M	0	NB	1+2+4+5	3	Amp	587	3415	319.79			--	--	61.37		2019-11-02	CR	0
29	1	2017-04-06	2019-07-16	27	NB	retroperitoneal	15.7*10.5*16.5	2720.03	bone marrow	4	M	0	NB	1+2+4+5	3	Amp	919	3395	53.91			0.25	--	0.33		2019-12-31	CR	0
30	2	2016-08-15	2019-07-11	34	NB	retroperitoneal	12.6*9.1*16.4	1880.42	bone, bone marrow, distal lymph node	4	M	0	GNB,nodular	1+2+4+5	3	Amp	649	2623	412.57			--	--	1.72		2019-12-31	CR	0
31	2	2016-12-16	2019-07-02	30	NB	retroperitoneal	6.5*4.2*6.2	169.26	none	2	L2	1	NB	1+2+4+5	3	Amp	73.4	319	2.81			0.41	--	0.47		2019-12-31	CR	0
32	1	2017-03-15	2019-05-30	26	NB	retroperitoneal	13.7*12.2*12.9	2156.11	bone marrow, distal lymph node	4	M	0	NB	1+2+4+5	3	Amp	1309.5	3889	44.26			--	--	0.86		2019-12-31	CR	0
33	1	2016-05-31	2019-07-31	38	NB	retroperitoneal	23*10*19	4370	bone, bone marrow, distal lymph node, pancrea, pleura	4	M	1	GNB,nodular	1+2+4+5	3	Amp	969	1297	7.95			--	--	1.47		2019-12-31	PR	0
34	2	2017-10-24	2019-08-14	21	NB	retroperitoneal	13.7*14.1*14.4	2781.65	bone, bone marrow, pleura	4	M	0	NB	1+2+4+5	3	Amp	1599	7199	87.28	5.51		--	--	0.52		2019-12-31	SD	0
35	2	2012-08-24	2019-06-20	81	NB	adrenal gland	9.9*5.4*6.2	331.452	bone, bone marrow, liver, lung, kidney	4	M	1	NB	1+2+4+5	3	Amp	2627.1	7381	37.36	16.87		--	--	1.05		2019-12-31	CR	0
36	2	2017-12-05	2019-05-28	17	NB	adrenal gland	7*5.1*8.6	307.02	none	2	L2	0	NB	1+2+4+5	3	Amp	548	1373	53.39			1.17	--	1.67		2019-12-31	CR	0
37	1	2017-01-13	2019-06-11	28	NB	adrenal gland	9.5*8.6*6.7	547.39	bone marrow	4	M	0	NB	1+2+4+5	3	Amp	350.9	2663	269.19			0.88	--	0.65		2019-12-31	PR	0
38	1	2015-09-21	2019-06-25	45	NB	pelvic	13.6*6*9.2	750.72	none	3	L2	0	GNB,nodular	1+2	2	Non-Amp	92.6	401	2.52							2019-11-12	CR	0
39	2	2014-10-29	2019-05-30	55	NB	retroperitoneal	4.6*6.7*14	431.48	bone, bone marrow, distal lymph node	4	M	1	GNB,nodular	1+2+4+5	3	Non-Amp	233	582	2.06							2019-11-26	CR	0
40	2	2016-08-02	2019-07-26	35	NB	retroperitoneal	5.1*4*7.5	153	bone, bone marrow, distal lymph node	4	M	1	GNB,nodular	1+2+3+4+5	3	Non-Amp	253	622	1.29							2019-12-30	PR	0
41	1	2016-08-23	2019-04-28	32	NB	retroperitoneal	9*5.9*7.6	403.56	bone marrow, distal lymph node, lung	4	M	0	NB	1+2+4+5	3	Non-Amp	836	1578	1.44							2019-10-10	CR	0
42	1	2016-04-22	2019-06-05	37	NB	thoracic	6.5*4*8.4	218.4	none	2	L2	0	GNB,intermixed	1+2	1	Non-Amp	22.2	245	0.48							2019-11-01	CR	0
43	1	2019-04-10	2019-07-04	2	NB	adrenal gland	4.3*2.8*3.2,3.5*2.3*2.5	58.653	liver	4S	Ms	0	NB(poorly differentiated)	1+2	1	Non-Amp	29.2	293	0.94							2019-11-26	CR	0
44	2	2013-11-06	2019-08-26	69	NB	retroperitoneal	10*5.9*12.5	737.5	bone, bone marrow, distal lymph node	4	M	1	NB	1+2+4+5	3	Non-Amp	511	411	0.27							2019-12-30	PR	0
45	2	2017-07-07	2019-04-10	21	NB	adrenal gland	7.3*6.2*8.6	389.236	bone	4	M	0	GNB,nodular	1+2+4+5	3	Non-Amp	27.8	282	0.47							2019-11-30	CR	0
46	2	2019-05-12	2019-08-07	2	NB	retroperitoneal	8.9*5.6*8	398.72	distal lymph node	4	M	0	NB	1+2	1	Non-Amp	270.5	505	0.49							2019-12-30	PR	0
47	2	2013-03-15	2016-08-11	40	NB	retroperitoneal	7.2*2.4*6.5	112.32	bone, bone marrow, distal lymph node, brain	4	M	1	GNB,nodular	1+2+3+4+5	3	Non-Amp	231	554	0.33						2019/9 /1	2019-11-29	PR	0
48	1	2013-08-28	2019-04-10	67	NB	adrenal gland	9*4.6*6	248.4	bone marrow, distal lymph node,	4	M	1	NB	1+2+4+5	3	Non-Amp	177.9	490	1.57							2019-10-29	CR	0
49	2	2003-11-10	2019-06-26	187	NB	retroperitoneal	23*7.5*13.3	2294.25	distal lymph node, pancrea, spleen, kidney	4	M	0	NB	1+2+4+5	3	Non-Amp	47	207	1.16							2019-11-28	CR	0
50	2	2017-06-15	2019-07-09	24	NB	retroperitoneal	10.5*7.1*12.2	909.51	none	2	L2	0	NB（poorly differentiated)	1+2	2	Non-Amp	1340	2146	1.24							2019-11-29	CR	0
51	2	2016-05-07	2019-06-18	37	NB	adrenal gland	54.*2.8*5.3	801.36	bone, bone marrow	4	M	1	GNB,nodular	1+2+3+4+5	3	Non-Amp	78.6	455	1.15							2019-11-29	CR	0
52	1	2016-08-20	2019-07-04	34	NB	adrenal gland	11*7.3*8.1	650.43	bone, bone marrow, liver	4	M	0	NA	2	3	Non-Amp	1535	3589	1.25						2019-11-29	2019-11-29	PD	1
53	1	2014-06-13	2019-06-12	59	NB	adrenal gland	12*10.7*16	2054.4	bone, bone marrow, distal lymph node, liver	4	M	0	NB	1+2+4+5	3	Non-Amp	1268.5	930	1.53							2019-12-03	CR	0
54	2	2016-04-05	2019-02-22	34	NB	retroperitoneal	11.7*11.2*8.5	1113.84	bone, bone marrow	4	M	0	NB	1+2+3+4+5	3	Non-Amp	1867.5	3400	1.14							2019-12-03	CR	0
55	1	2013-12-28	2019-06-13	65	NB	thoracic	4.3*2.9*3.4	42.398	none	2	L1	0	GNB,intermixed	1+2	1	Non-Amp	21.1	269	0.89							2019-10-29	CR	0
56	2	2009-04-02	2019-07-23	123	NB	thoracic	12.4*10.3*12.5	1596.5	bone, spleen, pericardium	4	M	0	NB	1+2+3+4+5	3	Non-Amp	105.8	324	0.89							2019-12-10	CR	0
57	2	2008-12-06	2019-08-08	128	NB	thoracic	12.2*13.2*10	1610.4	distal lymph node	4	M	0	NB	1+2+4+5	3	Non-Amp	123.6	336	0.37							2019-12-30	PR	0
58	1	2018-01-06	2019-07-16	18	NB	adrenal gland	7*4.3*7.7	231.77	bone, bone marrow, distal lymph node, brain	4	M	1	NB	1+2+4+5	3	Non-Amp	146.3	591	0.93							2019-12-30	PR	0
59	1	2013-06-22	2019-06-11	71	NB	retroperitoneal	12.9*11.2*14.4	2080.51	bone, distal lymph node, brain	4	M	1	GNB,nodular	1+2+4+5	3	Non-Amp	400	521	0.48							2019-12-30	CR	0
60	1	2017-02-04	2019-08-09	30	NB	retroperitoneal	8.1*3.5*8.2	232.47	bone, bone marrow	4	M	1	GNB,nodular	1+2+4+5	3	Non-Amp	100	425	0.51							2019-12-30	CR	0
61	1	2016-12-10	2019-06-12	30	NB	thoracic	3*1.6*5	24	none	2	L2	0	GNB,nodular	1+2	1	Non-Amp	19.4	302	0.9							2019-09-19	CR	0
62	1	2014-10-22	2019-01-14	50	NB	adrenal gland	11.7*7.7*13.3	1198.2	bone, bone marrow, disatl lymph node, liver,pleura, brain	4	M	0	GNB,nodular	1+2	3	Non-Amp	625	761	1.54						2019/5/20	2019-08-23	PD	1
63	1	2016-12-07	2019-05-23	29	NB	retroperitoneal	9.3*6.4*10.2	607.104	bone marrow, distal lymph node	4	M	1	GNB,nodular	1+2+4+5	3	Non-Amp	680.5	1070	1.61							2019-11-22	CR	0
64	2	2014-10-06	2019-07-02	56	NB	retroperitoneal	6.6*3.5*5.4	124.74	bone, bone marrow	4	M	1	NA	2	3	Non-Amp	472	893	1.73							2019-09-27	PR	2
65	1	2019-01-05	2019-07-17	6	NB	retroperitoneal	7.2*6.5*7.5	351	none	2	L2	0	NB（poorly differentiated)	1+2	1	Non-Amp	97.3	341	0.9							2019-11-28	CR	0
66	1	2018-10-28	2019-08-13	9	NB	adrenal gland	6.4*5.5*4.6	161.92	none	1	L2	0	NB（poorly differentiated)	1+2	1	Non-Amp	24.5	306	1.12							2019-11-19	CR	0
67	1	2013-07-11	2019-08-29	73	NB	thoracic	6.2*4.4*9.3	253.704	none	3	L2	1	NB（poorly differentiated)	1+2	2	Non-Amp	56.1	345	1.78							2019-11-27	CR	0
68	1	2015-07-11	2019-08-08	48	NB	adrenal gland	11.6*6.6*8.4	643.104	none	2	L2	0	NB（differentiating)	1+2	1	Non-Amp	24.7	229	0.23							2019-11-21	CR	0
69	1	2017-03-03	2019-09-17	30	NB	retroperitoneal	2.5*2.3*2	11.5	none	2	L2	0	NB（differentiating)	1+2	1	Non-Amp	20.9	287	1.22							2019-11-25	CR	0
70	1	2018-09-24	2019-06-14	8	NB	retroperitoneal	4.7*5.8*3.1	84.506	bone	4	M	0	NB（differentiating)	1+2	2	Non-Amp	70.2	339	0.76							2019-11-05	CR	0
71	1	2017-10-26	2019-08-29	22	NB	thoracic	2.8*2.5*1.1	7.7	none	3	L2	0	NB（poorly differentiated)	1+2	2	Non-Amp	26.4	245	1.54							2019-11-22	CR	0
72	2	2016-12-17	2019-10-25	34	NB	retroperitoneal	14.6*10*9.5	1387	bone, distal lymph node	4	M	0	GNB,nodular	1+2+4+5	3	Non-Amp	200.9	659	0.17							2019-12-30	SD	0
73	2	2017-09-21	2019-08-05	22	NB	retroperitoneal	4.9*5.3*3.9	101.283	none	2	L2	0	NB（poorly differentiated)	1+2	2	Non-Amp	43.8	286	0.71							2019-12-04	CR	0
74	2	2013-05-14	2019-10-21	77	NB	retroperitoneal	7.3*5.5*5	200.75	none	1	L1	0	GNB,intermixed	1+2	1	Non-Amp	5.9	213	0.76							2019-12-06	CR	0
75	2	2012-08-30	2019-09-23	84	NB	retroperitoneal	8.4*6.4*8.3	446.208	bone, bone marrow, lung, distal lymph node	4	M	0	NB	1+2+4+5	3	Non-Amp	694.5	1424	1.58							2019-12-30	SD	0
76	1	2012-08-25	2019-09-20	84	NB	thoracic	8.7*7.1*12.3	759.771	none	3	L2	0	GN,maturing	1+2	1	Non-Amp	28.5	203	1.59							2019-11-30	PR	0
77	1	2019-05-21	2019-09-03	3	NB	adrenal gland	6.7*4.6*4.8	147.936	liver	4S	Ms	0	NB	1+2	1	Non-Amp	96.2	353	0.23							2019-12-30	CR	0
78	1	2014-11-21	2017-03-31	28	NB	retroperitoneal	11.4*9.1*10.5	1089.27	bone, bone marrow, brain	4	M	0	GNB,nodular	1+2+4+5	3	Non-Amp	>370	1907	1.77						2018/7/25	2019-06-11	PR	0
79	1	2014-02-17	2016-11-28	33	NB	adrenal gland	8*14.5*2.1	243.6	bone, bone marrow, distal lymph node	4	M	0	GNB,nodular	1+2+4+5	3	Non-Amp	>370	1015	5.46						2018-09-11	2019-06-28	PR	0
80	1	2014-09-25	2017-05-09	31	NB	thoracic	1.9*1.1*1.2	2.508	bone, bone marrow	4	M	0	GNB,nodular	1+2+3+4+5	3	Non-Amp	82.5	390	0.9						2018/10/8	2018-12-18	PD	1
81	1	2012-11-15	2017-06-13	54	NB	retroperitoneal	5.8*5.2*10	301.6	bone, bone marrow, distal lymph node	4	M	1	GNB,nodular	1+2+3+4+5	3	Non-Amp	256.8	433	1.47							2018-12-04	PR	0
82	1	2016-03-31	2017-09-20	17	NB	thoracic	5.6*5.8*8	259.84	none	2	L2	0	NB（poorly differentiated)	1+2	1	Non-Amp	27.9	337	1.71							2019-12-13	CR	0
83	1	2014-02-16	2016-12-30	34	NB	retroperitoneal	12.7*9.6*7.5	914.4	bone, distal lymph node	4	M	0	GNB,nodular	1+2+3+4+5	3	Non-Amp	223.3	448	5.979							2019-04-02	CR	0
84	2	2013-02-03	2016-09-22	43	NB	adrenal gland	5.6*2.3*4.3	55.384	bone, bone marrow	4	M	0	NB	1+2+3+4+5	3	Non-Amp	>370	770	1.3						2018-05-17	2019-12-11	PR	0
85	2	2013-02-21	2017-09-25	55	NB	adrenal gland	11.5*5.8*11.6	773.72	bone marrow, distal lymph node, pleura, liver	4	M	0	NB	1+2+3+4+5	3	Non-Amp	>370	768	1.25							2019-04-30	CR	0
86	2	2011-07-18	2017-03-06	67	NB	thoracic	4.4*3.7*9.8	159.544	none	1	L2	0	GNB,intermixed	1+2	2	Non-Amp	18.4	310	0.64							2020-01-17	CR	0
87	2	2014-09-21	2017-03-20	29	NB	retroperitoneal	13.2*12.3*9.4	1526.18	distal lymph node	4	M	0	GNB,nodular	1+2+3+4+5	3	Non-Amp	>370	677	0.72							2019-04-30	CR	0
88	1	2014-06-09	2017-02-21	32	NB	retroperitoneal	11.3*6.6*10.2	760.716	bone marrow, distal lymph node	4	M	0	NB	1+2+4+5	3	Non-Amp	37.9	254	2.02						2018-09-21	2018-09-25	PD	0
89	1	2012-06-02	2017-03-08	57	NB	thoracic	6.4*6.9*8.1	357.696	distal lymph node	4	M	0	NB	1+2+4+5	3	Non-Amp	366.9	1145	1.56						2018/5/7	2019-06-25	PR	0
90	2	2010-10-18	2017-06-15	79	NB	thoracic	11.7*6.9.10	807.3	bone, bone marrow, distal lymph node	4	M	0	NB	1+2+4+5	3	Non-Amp	338.2	608	4.53							2019-05-28	CR	0
91	1	2010-02-18	2017-04-12	85	NB	thoracic	5.7*4.8*9.6	262.656	none	1	L1	0	GNB,intermixed	1+2	2	Non-Amp	23.1	315	3.86							2020-01-17	CR	0
92	1	2014-03-04	2016-11-21	32	NB	adrenal gland	6.3*6.2*7	273.42	bone, bone marrow, liver	4	M	1	GNB,intermixed	1+2+4+5	3	Non-Amp	232.5	696	4.47						2018-08-17	2018-08-17	PD	1
93	1	2011-11-12	2017-09-01	69	NB	thoracic	13.6*11.7*10.3	1638.94	bone, bone marrow	4	M	0	GNB,nodular	1+2+3+4+5	3	Non-Amp	48.9	787	1.66							2018-08-24	CR	0
94	2	2009-09-30	2017-03-15	89	NB	thoracic	15.7*14.4*17.9	4046.83	bone	4	M	0	NB	1+2+4+5	3	Non-Amp	>370	1172	1.82766							2019-03-26	PR	0
95	2	2012-06-20	2017-06-13	59	NB	retroperitoneal	9*6.2*5.7	318.06	bone, bone marrow, brain	4	M	0	NB	1+2+3+4+5	3	Non-Amp	>370	723	1.44							2018-09-04	CR	0
96	1	2013-01-30	2017-02-03	48	NB	retroperitoneal	10*8*10.8	864	bone, bone marrow	4	M	0	GNB,nodular	1+2+3+4+5	3	Non-Amp	221.54	536	1.37						2018-12-02	2018-12-25	PD	0
97	2	2014-02-27	2017-02-21	35	NB	adrenal gland	2.1*2.6*4.4	24.024	bone, bone marrow, brain	4	M	1	NB	1+2+3+4+5	3	Non-Amp	265.8	1130	1							2019-06-28	CR	0
98	1	2013-11-05	2016-12-20	37	NB	thoracic	7.5*4.2*3.3	103.95	none	3	L2	0	GNB,nodular	1+2	2	Non-Amp	19.3	177	3.34							2019-08-16	CR	0
99	1	2015-06-26	2017-01-03	18	NB	retroperitoneal	5.5*4.5*6.4	158.4	bone, bone marrow	4	M	1	GNB,nodular	1+2+4+5	3	Non-Amp	104	362	0.77							2018-02-02	CR	0
100	2	2015-09-08	2016-05-30	8	NB	retroperitoneal	7.9*6.1*8.9	428.891	distal lymph node, liver	4	M	0	NB（poorly differentiated)	1+2	2	Non-Amp	117.1	305	2.16							2019-11-12	CR	0
101	1	2012-10-01	2017-08-29	58	NB	retroperitoneal	1.7*1.0*3.8	6.46	bone, bone marrow	4	M	0	GNB,nodular	1+2+4+5	3	Non-Amp	157.1	397	2.21							2019-04-02	CR	0
102	2	2009-10-06	2017-02-22	88	NB	adrenal gland	7.7*4.7*6.9	249.711	bone marrow, distal lymph node	4	M	1	GNB,nodular	1+2+3+4+5	3	Non-Amp	309.7	575	0.97							2018-03-09	PR	0
103	1	2013-02-23	2017-05-25	51	NB	pelvic	6.3*6.3*7.4	293.706	bone, bone marrow	4	M	1	GNB,nodular	1+2+4+5	3	Non-Amp	>370	1189	0.69							2019-05-07	CR	0
104	1	2014-06-16	2016-08-18	26	NB	adrenal gland	10.5*6.4*13	873.6	distal lymph node	4	M	0	NB	1+2+4+5	3	Non-Amp	125.8	548	0.64						2017-01-19	2018-04-10	PR	0
105	2	2012-12-15	2016-05-31	41	NB	retroperitoneal	1.4*0.7*1.5	1.47	bone marrow, distal lymph node, spleen	4	M	0	GN,maturing	1+2+3+4+5	3	Non-Amp	24.6	512	1.37						2016-12-30	2019-07-02	PR	0
106	1	2017-01-13	2017-08-31	7	NB	adrenal gland	8.4*7.6*7.2	459.648	liver	4S	Ms	0	NB（unclassified）	1+2	1	Non-Amp	78.4	497	1.53							2019-08-02	CR	0
107	2	2014-03-26	2017-01-26	34	NB	retroperitoneal	12.5	12.5	bone marrow	4	M	0	NB	1+2+3+4+5	3	Non-Amp	358.4	809	1.88557						2019-02-01	2019-06-30	SD	0
108	2	2014-05-01	2017-05-04	36	NB	retroperitoneal	4.0*3.5*3.9	54.6	bone, bone marrow	4	M	1	NB	1+2+4+5	3	Non-Amp	63.6	261	1.57							2018-10-12	CR	0
109	1	2013-11-25	2017-07-03	43	NB	adrenal gland	10.6*7.9*11.5	963.01	bone	4	M	0	GNB,nodular	1+2+4+5	3	Non-Amp	89.3	441	1							2019-12-21	CR	0
110	2	2014-12-27	2017-03-15	26	NB	adrenal gland	6.5*6.1*4.5	178.425	bone, distal lymph node	4	M	0	NB	1+2+3+4+5	3	Non-Amp	201.8	730	1.07							2019-12-30	CR	0
111	2	2012-09-13	2016-04-29	43	NB	adrenal gland	10.5*7.1*12.4	924.42	bone, bone marrow, skin, liver, distal lymph node, pelvic	4	M	1	NB	1+2+3+4+5	3	Non-Amp	30.2	1825	2.63							2019-04-23	CR	0
112	1	2016-01-10	2016-10-17	9	NB	adrenal gland	6.8*4*7.6	206.72	bone, bone marrow, liver	4	M	0	NB（poorly differentiated)	1+2	2	Non-Amp	273	614	1.84							2019-09-03	CR	0
113	2	2014-04-02	2017-04-11	36	NB	adrenal gland	10*8*6	480	bone, bone marrow, liver	4	M	1	NB	1+2+4+5	3	Non-Amp	>370	1066	1.41							2019-04-23	CR	0
114	1	2004-08-21	2017-01-13	148	NB	retroperitoneal	10.8*6.0*9.6	622.08	bone, bone marrow, distal lymph node, brain	4	M	1	NB	1+2+3+4+5	3	Non-Amp	341.6	650	0.91						2018-09-15	2019-06-30	PD	0
115	2	2012-04-22	2017-05-10	60	NB	adrenal gland	14*13*15	2730	bone, bone marrow, distal lymph node	4	M	0	NB	1+2+4+5	3	Non-Amp	370	1100	2.87							2018-01-26	CR	0
				36
